# Supplementary material for: Forecasting and change point test for nonlinear heteroscedastic time series based on support vector regression
Source: PLoS One. 2022 Dec 30;17(12):e0278816. doi: 10.1371/journal.pone.0278816 (PMC9803251; doi:10.1371/journal.pone.0278816)
Supplement: S1 Data — (CSV) [file pone.0278816.s001.csv]

Date	Value
1985/2/1	984
1985/3/1	1016
1985/4/1	1063
1985/5/1	932
1985/6/3	872
1985/7/1	726
1985/8/1	738
1985/9/2	894
1985/10/1	905
1985/11/1	915
1985/12/2	898
1986/1/2	831
1986/2/3	737
1986/3/3	734
1986/4/1	658
1986/5/1	665
1986/6/2	586
1986/7/1	554
1986/8/1	664
1986/9/1	800
1986/10/1	786
1986/11/3	738
1986/12/1	699
1987/1/5	866
1987/2/2	852
1987/3/2	992
1987/4/1	1020
1987/5/1	1070
1987/6/1	880
1987/7/1	976
1987/8/3	1111
1987/9/1	1045
1987/10/1	1172
1987/11/2	1176
1987/12/1	1264
1988/1/4	1393
1988/2/1	1564
1988/3/1	1617
1988/4/5	1358
1988/5/3	1349
1988/6/1	1208
1988/7/1	1197
1988/8/1	1272
1988/9/1	1270
1988/10/3	1373
1988/11/1	1501
1988/12/1	1543
1989/1/3	1619
1989/2/1	1553
1989/3/1	1631
1989/4/3	1629
1989/5/2	1596
1989/6/1	1413
1989/7/3	1393
1989/8/1	1426
1989/9/1	1420
1989/10/2	1647
1989/11/1	1653
1989/12/1	1592
1990/1/2	1644
1990/2/1	1604
1990/3/1	1529
1990/4/2	1361
1990/5/1	1299
1990/6/1	1089
1990/7/2	1165
1990/8/1	1208
1990/9/3	1168
1990/10/1	1309
1990/11/1	1348
1990/12/3	1446
1991/1/2	1473
1991/2/1	1704
1991/3/1	1609
1991/4/2	1626
1991/5/1	1757
1991/6/3	1703
1991/7/1	1466
1991/8/1	1545
1991/9/2	1524
1991/10/1	1655
1991/11/1	1589
1991/12/2	1494
1992/1/2	1430
1992/2/3	1222
1992/3/2	1180
1992/4/1	1216
1992/5/1	1267
1992/6/1	1091
1992/7/1	1060
1992/8/3	1073
1992/9/1	1041
1992/10/1	1111
1992/11/2	1320
1992/12/1	1373
1993/1/4	1278
1993/2/1	1373
1993/3/1	1503
1993/4/1	1554
1993/5/4	1623
1993/6/1	1473
1993/7/1	1339
1993/8/2	1434
1993/9/1	1415
1993/10/1	1317
1993/11/1	1253
1993/12/1	1215
1994/1/4	1200
1994/2/1	1117
1994/3/1	1206
1994/4/5	1414
1994/5/3	1458
1994/6/1	1334
1994/7/1	1440
1994/8/1	1436
1994/9/1	1656
1994/10/3	1870
1994/11/1	1932
1994/12/1	1965
1995/1/3	1973
1995/2/1	2038
1995/3/1	2209
1995/4/3	2347
1995/5/1	2096
1995/6/1	1979
1995/7/3	2025
1995/8/1	2102
1995/9/1	1920
1995/10/2	1547
1995/11/1	1644
1995/12/1	1604
1996/1/2	1503
1996/2/1	1364
1996/3/1	1448
1996/4/1	1458
1996/5/1	1339
1996/6/3	1193
1996/7/1	1066
1996/8/1	1100
1996/9/2	1000
1996/10/1	1311
1996/11/1	1423
1996/12/2	1516
1997/1/2	1367
1997/2/3	1443
1997/3/3	1513
1997/4/1	1259
1997/5/1	1274
1997/6/2	1320
1997/7/1	1280
1997/8/1	1330
1997/9/1	1277
1997/10/1	1318
1997/11/3	1175
1997/12/1	1231
1998/1/5	1039
1998/2/2	1080
1998/3/2	966
1998/4/1	1004
1998/5/1	946
1998/6/1	856
1998/7/1	825
1998/8/3	817
1998/9/1	946
1998/10/1	955
1998/11/2	941
1998/12/1	794
1999/1/4	827
1999/2/1	964
1999/3/1	902
1999/4/1	1091
1999/5/4	982
1999/6/1	970
1999/7/1	1003
1999/8/1	1038
1999/8/2	1038
1999/9/1	1243
1999/10/1	1351
1999/11/1	1351
1999/12/1	1319
2000/1/1	1319
2000/1/4	1320
2000/1/5	1329
2000/1/6	1351
2000/1/7	1368
2000/1/10	1376
2000/1/11	1388
2000/1/12	1396
2000/1/13	1403
2000/1/14	1404
2000/1/17	1406
2000/1/18	1405
2000/1/19	1400
2000/1/20	1393
2000/1/21	1384
2000/1/24	1378
2000/1/25	1368
2000/1/26	1354
2000/1/27	1340
2000/1/28	1329
2000/1/31	1319
2000/2/1	1311
2000/2/2	1296
2000/2/3	1286
2000/2/4	1280
2000/2/7	1276
2000/2/8	1277
2000/2/9	1293
2000/2/10	1317
2000/2/11	1345
2000/2/14	1365
2000/2/15	1393
2000/2/16	1419
2000/2/17	1438
2000/2/18	1454
2000/2/21	1466
2000/2/22	1481
2000/2/23	1491
2000/2/24	1501
2000/2/25	1511
2000/2/28	1521
2000/2/29	1531
2000/3/1	1547
2000/3/2	1561
2000/3/3	1578
2000/3/6	1588
2000/3/7	1602
2000/3/8	1618
2000/3/9	1634
2000/3/10	1645
2000/3/13	1649
2000/3/14	1645
2000/3/15	1640
2000/3/16	1633
2000/3/17	1630
2000/3/20	1628
2000/3/21	1624
2000/3/22	1620
2000/3/23	1617
2000/3/24	1618
2000/3/27	1623
2000/3/28	1627
2000/3/29	1638
2000/3/30	1651
2000/3/31	1660
2000/4/1	1628
2000/4/3	1669
2000/4/4	1676
2000/4/5	1679
2000/4/6	1682
2000/4/7	1684
2000/4/10	1686
2000/4/11	1684
2000/4/12	1681
2000/4/13	1679
2000/4/14	1676
2000/4/17	1674
2000/4/18	1670
2000/4/19	1661
2000/4/20	1656
2000/4/25	1647
2000/4/26	1641
2000/4/27	1635
2000/4/28	1628
2000/5/1	1566
2000/5/2	1622
2000/5/3	1615
2000/5/4	1609
2000/5/5	1609
2000/5/8	1607
2000/5/9	1609
2000/5/10	1611
2000/5/11	1614
2000/5/12	1616
2000/5/15	1615
2000/5/16	1612
2000/5/17	1610
2000/5/18	1609
2000/5/19	1607
2000/5/22	1606
2000/5/23	1598
2000/5/24	1589
2000/5/25	1582
2000/5/26	1576
2000/5/30	1569
2000/5/31	1566
2000/6/1	1562
2000/6/2	1562
2000/6/5	1561
2000/6/6	1559
2000/6/7	1559
2000/6/8	1562
2000/6/9	1564
2000/6/12	1566
2000/6/13	1569
2000/6/14	1570
2000/6/15	1577
2000/6/16	1586
2000/6/19	1592
2000/6/20	1599
2000/6/21	1612
2000/6/22	1620
2000/6/23	1624
2000/6/26	1626
2000/6/27	1625
2000/6/28	1621
2000/6/29	1618
2000/6/30	1616
2000/7/1	1642
2000/7/3	1613
2000/7/4	1610
2000/7/5	1607
2000/7/6	1603
2000/7/7	1601
2000/7/10	1600
2000/7/11	1601
2000/7/12	1604
2000/7/13	1609
2000/7/14	1616
2000/7/17	1621
2000/7/18	1626
2000/7/19	1628
2000/7/20	1629
2000/7/21	1628
2000/7/24	1629
2000/7/25	1629
2000/7/26	1628
2000/7/27	1628
2000/7/28	1634
2000/7/31	1642
2000/8/1	1645
2000/8/2	1646
2000/8/3	1648
2000/8/4	1650
2000/8/7	1651
2000/8/8	1647
2000/8/9	1642
2000/8/10	1641
2000/8/11	1640
2000/8/14	1637
2000/8/15	1634
2000/8/16	1632
2000/8/17	1631
2000/8/18	1629
2000/8/21	1628
2000/8/22	1627
2000/8/23	1629
2000/8/24	1633
2000/8/25	1638
2000/8/29	1641
2000/8/30	1645
2000/8/31	1652
2000/9/1	1661
2000/9/4	1666
2000/9/5	1671
2000/9/6	1676
2000/9/7	1689
2000/9/8	1696
2000/9/11	1701
2000/9/12	1705
2000/9/13	1708
2000/9/14	1711
2000/9/15	1714
2000/9/18	1719
2000/9/19	1725
2000/9/20	1732
2000/9/21	1737
2000/9/22	1738
2000/9/25	1740
2000/9/26	1739
2000/9/27	1738
2000/9/28	1737
2000/9/29	1739
2000/10/1	1759
2000/10/2	1735
2000/10/3	1729
2000/10/4	1726
2000/10/5	1721
2000/10/6	1720
2000/10/9	1719
2000/10/10	1719
2000/10/11	1718
2000/10/12	1718
2000/10/13	1721
2000/10/16	1724
2000/10/17	1727
2000/10/18	1732
2000/10/19	1736
2000/10/20	1740
2000/10/23	1744
2000/10/24	1748
2000/10/25	1751
2000/10/26	1754
2000/10/27	1756
2000/10/30	1758
2000/10/31	1759
2000/11/1	1759
2000/11/2	1761
2000/11/3	1762
2000/11/6	1761
2000/11/7	1759
2000/11/8	1759
2000/11/9	1752
2000/11/10	1747
2000/11/13	1742
2000/11/14	1732
2000/11/15	1723
2000/11/16	1716
2000/11/17	1711
2000/11/20	1708
2000/11/21	1701
2000/11/22	1696
2000/11/23	1693
2000/11/24	1691
2000/11/27	1688
2000/11/28	1683
2000/11/29	1678
2000/11/30	1672
2000/12/1	1664
2000/12/4	1657
2000/12/5	1647
2000/12/6	1639
2000/12/7	1633
2000/12/8	1621
2000/12/11	1614
2000/12/12	1598
2000/12/13	1587
2000/12/14	1581
2000/12/15	1582
2000/12/18	1584
2000/12/19	1588
2000/12/20	1592
2000/12/21	1596
2000/12/22	1598
2000/12/27	1600
2000/12/28	1598
2000/12/29	1599
2001/1/1	1504
2001/1/2	1599
2001/1/3	1596
2001/1/4	1594
2001/1/5	1591
2001/1/8	1591
2001/1/9	1593
2001/1/10	1592
2001/1/11	1587
2001/1/12	1582
2001/1/15	1581
2001/1/16	1579
2001/1/17	1573
2001/1/18	1567
2001/1/19	1566
2001/1/22	1559
2001/1/23	1552
2001/1/24	1543
2001/1/25	1537
2001/1/26	1528
2001/1/29	1523
2001/1/30	1514
2001/1/31	1504
2001/2/1	1493
2001/2/2	1488
2001/2/5	1480
2001/2/6	1472
2001/2/7	1461
2001/2/8	1455
2001/2/9	1449
2001/2/12	1445
2001/2/13	1445
2001/2/14	1446
2001/2/15	1453
2001/2/16	1461
2001/2/19	1469
2001/2/20	1477
2001/2/21	1488
2001/2/22	1501
2001/2/23	1510
2001/2/26	1522
2001/2/27	1531
2001/2/28	1537
2001/3/1	1538
2001/3/2	1537
2001/3/5	1537
2001/3/6	1527
2001/3/7	1520
2001/3/8	1511
2001/3/9	1500
2001/3/12	1496
2001/3/13	1493
2001/3/14	1497
2001/3/15	1502
2001/3/16	1506
2001/3/19	1508
2001/3/20	1508
2001/3/21	1508
2001/3/22	1505
2001/3/23	1502
2001/3/26	1496
2001/3/27	1486
2001/3/28	1468
2001/3/29	1452
2001/3/30	1438
2001/4/1	1459
2001/4/2	1430
2001/4/3	1424
2001/4/4	1423
2001/4/5	1424
2001/4/6	1427
2001/4/9	1427
2001/4/10	1428
2001/4/11	1428
2001/4/12	1429
2001/4/17	1429
2001/4/18	1432
2001/4/19	1441
2001/4/20	1453
2001/4/23	1462
2001/4/24	1460
2001/4/25	1462
2001/4/26	1463
2001/4/27	1461
2001/4/30	1459
2001/5/1	1453
2001/5/2	1453
2001/5/3	1454
2001/5/4	1456
2001/5/8	1460
2001/5/9	1465
2001/5/10	1472
2001/5/11	1478
2001/5/14	1481
2001/5/15	1479
2001/5/16	1473
2001/5/17	1466
2001/5/18	1461
2001/5/21	1452
2001/5/22	1442
2001/5/23	1433
2001/5/24	1423
2001/5/25	1416
2001/5/29	1408
2001/5/30	1400
2001/5/31	1389
2001/6/1	1382
2001/6/4	1372
2001/6/5	1366
2001/6/6	1360
2001/6/7	1356
2001/6/8	1356
2001/6/11	1355
2001/6/12	1358
2001/6/13	1366
2001/6/14	1373
2001/6/15	1380
2001/6/18	1386
2001/6/19	1387
2001/6/20	1390
2001/6/21	1391
2001/6/22	1392
2001/6/25	1393
2001/6/26	1394
2001/6/27	1393
2001/6/28	1391
2001/6/29	1386
2001/7/1	1049
2001/7/2	1380
2001/7/3	1375
2001/7/4	1360
2001/7/5	1347
2001/7/6	1331
2001/7/9	1320
2001/7/10	1303
2001/7/11	1286
2001/7/12	1271
2001/7/13	1256
2001/7/16	1233
2001/7/17	1213
2001/7/18	1190
2001/7/19	1168
2001/7/20	1148
2001/7/23	1138
2001/7/24	1132
2001/7/25	1117
2001/7/26	1102
2001/7/27	1084
2001/7/30	1067
2001/7/31	1049
2001/8/1	1037
2001/8/2	1023
2001/8/3	1021
2001/8/6	1014
2001/8/7	1007
2001/8/8	1001
2001/8/9	992
2001/8/10	982
2001/8/13	975
2001/8/14	971
2001/8/15	963
2001/8/16	967
2001/8/17	978
2001/8/20	979
2001/8/21	976
2001/8/22	973
2001/8/23	968
2001/8/24	961
2001/8/28	955
2001/8/29	949
2001/8/30	939
2001/8/31	927
2001/9/1	952
2001/9/3	918
2001/9/4	910
2001/9/5	912
2001/9/6	898
2001/9/7	899
2001/9/10	902
2001/9/11	908
2001/9/12	918
2001/9/13	924
2001/9/14	934
2001/9/17	950
2001/9/18	974
2001/9/19	987
2001/9/20	994
2001/9/21	995
2001/9/24	995
2001/9/25	991
2001/9/26	983
2001/9/27	969
2001/9/28	952
2001/10/1	939
2001/10/2	926
2001/10/3	917
2001/10/4	910
2001/10/5	900
2001/10/8	893
2001/10/9	889
2001/10/10	888
2001/10/11	889
2001/10/12	893
2001/10/15	897
2001/10/16	902
2001/10/17	905
2001/10/18	907
2001/10/19	908
2001/10/22	907
2001/10/23	903
2001/10/24	897
2001/10/25	891
2001/10/26	884
2001/10/29	879
2001/10/30	870
2001/10/31	861
2001/11/1	853
2001/11/2	850
2001/11/5	847
2001/11/6	845
2001/11/7	843
2001/11/8	844
2001/11/9	846
2001/11/12	849
2001/11/13	851
2001/11/14	854
2001/11/15	854
2001/11/16	855
2001/11/19	857
2001/11/20	857
2001/11/21	859
2001/11/22	857
2001/11/23	861
2001/11/26	864
2001/11/27	866
2001/11/28	868
2001/11/29	867
2001/11/30	868
2001/12/1	876
2001/12/3	868
2001/12/4	869
2001/12/5	869
2001/12/6	871
2001/12/7	872
2001/12/10	874
2001/12/11	873
2001/12/12	873
2001/12/13	872
2001/12/14	870
2001/12/17	868
2001/12/18	866
2001/12/19	865
2001/12/20	867
2001/12/21	869
2001/12/27	871
2001/12/28	876
2002/1/1	908
2002/1/2	882
2002/1/3	889
2002/1/4	896
2002/1/7	906
2002/1/8	917
2002/1/9	929
2002/1/10	941
2002/1/11	950
2002/1/14	956
2002/1/15	964
2002/1/16	969
2002/1/17	969
2002/1/18	964
2002/1/21	958
2002/1/22	950
2002/1/23	941
2002/1/24	931
2002/1/25	924
2002/1/28	920
2002/1/29	915
2002/1/30	910
2002/1/31	908
2002/2/1	908
2002/2/4	909
2002/2/5	909
2002/2/6	911
2002/2/7	915
2002/2/8	922
2002/2/11	927
2002/2/12	933
2002/2/13	940
2002/2/14	947
2002/2/15	955
2002/2/18	963
2002/2/19	970
2002/2/20	978
2002/2/21	992
2002/2/22	1009
2002/2/25	1018
2002/2/26	1025
2002/2/27	1029
2002/2/28	1031
2002/3/1	1033
2002/3/4	1035
2002/3/5	1038
2002/3/6	1044
2002/3/7	1047
2002/3/8	1051
2002/3/11	1056
2002/3/12	1059
2002/3/13	1064
2002/3/14	1067
2002/3/15	1073
2002/3/18	1074
2002/3/19	1076
2002/3/20	1078
2002/3/21	1081
2002/3/22	1085
2002/3/25	1086
2002/3/26	1084
2002/3/27	1082
2002/3/28	1082
2002/4/1	1027
2002/4/2	1080
2002/4/3	1082
2002/4/4	1083
2002/4/5	1085
2002/4/8	1086
2002/4/9	1091
2002/4/10	1096
2002/4/11	1100
2002/4/12	1103
2002/4/15	1104
2002/4/16	1103
2002/4/17	1098
2002/4/18	1090
2002/4/19	1080
2002/4/22	1071
2002/4/23	1064
2002/4/24	1059
2002/4/25	1049
2002/4/26	1042
2002/4/29	1033
2002/4/30	1027
2002/5/1	1020
2002/5/2	1016
2002/5/3	1016
2002/5/7	1018
2002/5/8	1025
2002/5/9	1034
2002/5/10	1038
2002/5/13	1040
2002/5/14	1041
2002/5/15	1038
2002/5/16	1035
2002/5/17	1033
2002/5/20	1031
2002/5/21	1031
2002/5/22	1031
2002/5/23	1032
2002/5/24	1035
2002/5/27	1038
2002/5/28	1040
2002/5/29	1044
2002/5/30	1046
2002/5/31	1042
2002/6/1	1005
2002/6/5	1027
2002/6/6	1015
2002/6/7	1005
2002/6/10	998
2002/6/11	991
2002/6/12	984
2002/6/13	978
2002/6/14	978
2002/6/17	978
2002/6/18	981
2002/6/19	984
2002/6/20	988
2002/6/21	993
2002/6/24	997
2002/6/25	1000
2002/6/26	1003
2002/6/27	1006
2002/6/28	1005
2002/7/1	1005
2002/7/2	1004
2002/7/3	1002
2002/7/4	1003
2002/7/5	1004
2002/7/8	1005
2002/7/9	1006
2002/7/10	1007
2002/7/11	1005
2002/7/12	1004
2002/7/15	1002
2002/7/16	998
2002/7/17	993
2002/7/18	985
2002/7/19	981
2002/7/22	976
2002/7/23	972
2002/7/24	964
2002/7/25	962
2002/7/26	962
2002/7/29	964
2002/7/30	965
2002/7/31	968
2002/8/1	970
2002/8/2	971
2002/8/5	971
2002/8/6	971
2002/8/7	972
2002/8/8	978
2002/8/9	986
2002/8/12	992
2002/8/13	999
2002/8/14	1006
2002/8/15	1010
2002/8/16	1013
2002/8/19	1014
2002/8/20	1014
2002/8/21	1014
2002/8/22	1018
2002/8/23	1021
2002/8/27	1025
2002/8/28	1026
2002/8/29	1030
2002/8/30	1036
2002/9/1	1367
2002/9/2	1039
2002/9/3	1044
2002/9/4	1050
2002/9/5	1063
2002/9/6	1085
2002/9/9	1102
2002/9/10	1126
2002/9/11	1146
2002/9/12	1163
2002/9/13	1178
2002/9/16	1186
2002/9/17	1194
2002/9/18	1202
2002/9/19	1215
2002/9/20	1226
2002/9/23	1238
2002/9/24	1255
2002/9/25	1285
2002/9/26	1320
2002/9/27	1346
2002/9/30	1367
2002/10/1	1371
2002/10/2	1365
2002/10/3	1358
2002/10/4	1354
2002/10/7	1351
2002/10/8	1348
2002/10/9	1347
2002/10/10	1346
2002/10/11	1343
2002/10/14	1340
2002/10/15	1335
2002/10/16	1334
2002/10/17	1343
2002/10/18	1356
2002/10/21	1364
2002/10/22	1369
2002/10/23	1376
2002/10/24	1385
2002/10/25	1393
2002/10/28	1397
2002/10/29	1403
2002/10/30	1409
2002/10/31	1417
2002/11/1	1428
2002/11/4	1430
2002/11/5	1435
2002/11/6	1442
2002/11/7	1445
2002/11/8	1446
2002/11/11	1445
2002/11/12	1445
2002/11/13	1443
2002/11/14	1444
2002/11/15	1446
2002/11/18	1445
2002/11/19	1446
2002/11/20	1447
2002/11/21	1451
2002/11/22	1459
2002/11/25	1469
2002/11/26	1489
2002/11/27	1514
2002/11/28	1540
2002/11/29	1560
2002/12/1	1738
2002/12/2	1573
2002/12/3	1582
2002/12/4	1592
2002/12/5	1602
2002/12/6	1612
2002/12/9	1625
2002/12/10	1637
2002/12/11	1651
2002/12/12	1663
2002/12/13	1689
2002/12/16	1704
2002/12/17	1714
2002/12/18	1728
2002/12/19	1735
2002/12/20	1737
2002/12/23	1739
2002/12/24	1738
2003/1/1	1530
2003/1/2	1738
2003/1/3	1739
2003/1/6	1742
2003/1/7	1746
2003/1/8	1749
2003/1/9	1758
2003/1/10	1761
2003/1/13	1760
2003/1/14	1753
2003/1/15	1748
2003/1/16	1733
2003/1/17	1722
2003/1/20	1718
2003/1/21	1715
2003/1/22	1704
2003/1/23	1680
2003/1/24	1653
2003/1/27	1626
2003/1/28	1593
2003/1/29	1557
2003/1/30	1540
2003/1/31	1530
2003/2/1	1764
2003/2/3	1530
2003/2/4	1542
2003/2/5	1559
2003/2/6	1577
2003/2/7	1596
2003/2/10	1610
2003/2/11	1627
2003/2/12	1639
2003/2/13	1659
2003/2/14	1673
2003/2/17	1693
2003/2/18	1709
2003/2/19	1728
2003/2/20	1745
2003/2/21	1758
2003/2/24	1767
2003/2/25	1768
2003/2/26	1767
2003/2/27	1763
2003/2/28	1764
2003/3/1	1939
2003/3/3	1762
2003/3/4	1754
2003/3/5	1749
2003/3/6	1748
2003/3/7	1753
2003/3/10	1756
2003/3/11	1765
2003/3/12	1779
2003/3/13	1802
2003/3/14	1833
2003/3/17	1863
2003/3/18	1887
2003/3/19	1909
2003/3/20	1924
2003/3/21	1935
2003/3/24	1940
2003/3/25	1940
2003/3/26	1936
2003/3/27	1933
2003/3/28	1938
2003/3/31	1939
2003/4/1	1943
2003/4/2	1959
2003/4/3	1977
2003/4/4	1997
2003/4/7	2011
2003/4/8	2022
2003/4/9	2034
2003/4/10	2051
2003/4/11	2069
2003/4/14	2081
2003/4/15	2088
2003/4/16	2091
2003/4/17	2093
2003/4/22	2097
2003/4/23	2105
2003/4/24	2115
2003/4/25	2124
2003/4/28	2133
2003/4/29	2139
2003/4/30	2142
2003/5/1	2145
2003/5/2	2152
2003/5/6	2160
2003/5/7	2173
2003/5/8	2193
2003/5/9	2212
2003/5/12	2227
2003/5/13	2248
2003/5/14	2266
2003/5/15	2291
2003/5/16	2317
2003/5/19	2335
2003/5/20	2337
2003/5/21	2325
2003/5/22	2303
2003/5/23	2272
2003/5/27	2218
2003/5/28	2178
2003/5/29	2145
2003/5/30	2127
2003/6/1	2125
2003/6/2	2116
2003/6/3	2123
2003/6/4	2128
2003/6/5	2135
2003/6/6	2139
2003/6/9	2134
2003/6/10	2130
2003/6/11	2132
2003/6/12	2135
2003/6/13	2141
2003/6/16	2146
2003/6/17	2149
2003/6/18	2154
2003/6/19	2153
2003/6/20	2150
2003/6/23	2143
2003/6/24	2134
2003/6/25	2131
2003/6/26	2129
2003/6/27	2127
2003/6/30	2125
2003/7/1	2123
2003/7/2	2127
2003/7/3	2131
2003/7/4	2137
2003/7/7	2143
2003/7/8	2155
2003/7/9	2168
2003/7/10	2194
2003/7/11	2217
2003/7/14	2231
2003/7/15	2238
2003/7/16	2240
2003/7/17	2236
2003/7/18	2234
2003/7/21	2229
2003/7/22	2219
2003/7/23	2211
2003/7/24	2208
2003/7/25	2206
2003/7/28	2203
2003/7/29	2197
2003/7/30	2186
2003/7/31	2181
2003/8/1	2176
2003/8/4	2181
2003/8/5	2198
2003/8/6	2230
2003/8/7	2262
2003/8/8	2287
2003/8/11	2298
2003/8/12	2314
2003/8/13	2326
2003/8/14	2336
2003/8/15	2343
2003/8/18	2343
2003/8/19	2340
2003/8/20	2331
2003/8/21	2322
2003/8/22	2314
2003/8/26	2297
2003/8/27	2284
2003/8/28	2272
2003/8/29	2265
2003/9/1	2262
2003/9/2	2265
2003/9/3	2273
2003/9/4	2284
2003/9/5	2304
2003/9/8	2320
2003/9/9	2327
2003/9/10	2341
2003/9/11	2352
2003/9/12	2364
2003/9/15	2379
2003/9/16	2393
2003/9/17	2408
2003/9/18	2431
2003/9/19	2467
2003/9/22	2501
2003/9/23	2539
2003/9/24	2605
2003/9/25	2709
2003/9/26	2796
2003/9/29	2870
2003/9/30	2993
2003/10/1	3138
2003/10/2	3245
2003/10/3	3372
2003/10/6	3529
2003/10/7	3668
2003/10/8	3829
2003/10/9	4049
2003/10/10	4192
2003/10/13	4270
2003/10/14	4299
2003/10/15	4286
2003/10/16	4304
2003/10/17	4363
2003/10/20	4421
2003/10/21	4477
2003/10/22	4514
2003/10/23	4515
2003/10/24	4517
2003/10/27	4539
2003/10/28	4547
2003/10/29	4550
2003/10/30	4560
2003/10/31	4555
2003/11/1	4417
2003/11/3	4558
2003/11/4	4524
2003/11/5	4432
2003/11/6	4349
2003/11/7	4308
2003/11/10	4274
2003/11/11	4243
2003/11/12	4205
2003/11/13	4142
2003/11/14	4078
2003/11/17	4046
2003/11/18	4026
2003/11/19	4029
2003/11/20	4076
2003/11/21	4144
2003/11/24	4193
2003/11/25	4257
2003/11/26	4329
2003/11/27	4378
2003/11/28	4417
2003/12/1	4442
2003/12/2	4464
2003/12/3	4484
2003/12/4	4493
2003/12/5	4515
2003/12/8	4526
2003/12/9	4539
2003/12/10	4570
2003/12/11	4608
2003/12/12	4638
2003/12/15	4658
2003/12/16	4668
2003/12/17	4675
2003/12/18	4694
2003/12/19	4721
2003/12/22	4741
2003/12/23	4761
2003/12/24	4765
2004/1/1	5551
2004/1/2	4761
2004/1/5	4757
2004/1/6	4764
2004/1/7	4804
2004/1/8	4901
2004/1/9	5046
2004/1/12	5256
2004/1/13	5391
2004/1/14	5459
2004/1/15	5485
2004/1/16	5493
2004/1/19	5481
2004/1/20	5418
2004/1/21	5345
2004/1/22	5299
2004/1/23	5273
2004/1/26	5262
2004/1/27	5276
2004/1/28	5340
2004/1/29	5457
2004/1/30	5551
2004/2/1	5263
2004/2/2	5618
2004/2/3	5664
2004/2/4	5681
2004/2/5	5653
2004/2/6	5608
2004/2/9	5545
2004/2/10	5458
2004/2/11	5365
2004/2/12	5276
2004/2/13	5242
2004/2/16	5250
2004/2/17	5290
2004/2/18	5376
2004/2/19	5461
2004/2/20	5516
2004/2/23	5536
2004/2/24	5488
2004/2/25	5394
2004/2/26	5317
2004/2/27	5263
2004/3/1	5205
2004/3/2	5150
2004/3/3	5109
2004/3/4	5135
2004/3/5	5235
2004/3/8	5300
2004/3/9	5344
2004/3/10	5382
2004/3/11	5384
2004/3/12	5352
2004/3/15	5280
2004/3/16	5204
2004/3/17	5122
2004/3/18	5058
2004/3/19	5045
2004/3/22	5042
2004/3/23	5044
2004/3/24	5033
2004/3/25	4999
2004/3/26	4959
2004/3/29	4927
2004/3/30	4886
2004/3/31	4822
2004/4/1	4763
2004/4/2	4716
2004/4/5	4675
2004/4/6	4631
2004/4/7	4604
2004/4/8	4566
2004/4/13	4552
2004/4/14	4571
2004/4/15	4590
2004/4/16	4610
2004/4/19	4635
2004/4/20	4640
2004/4/21	4616
2004/4/22	4545
2004/4/23	4461
2004/4/26	4368
2004/4/27	4229
2004/4/28	4064
2004/4/29	3982
2004/4/30	3958
2004/5/1	3286
2004/5/4	3933
2004/5/5	3909
2004/5/6	3910
2004/5/7	3924
2004/5/10	3928
2004/5/11	3900
2004/5/12	3827
2004/5/13	3747
2004/5/14	3638
2004/5/17	3535
2004/5/18	3452
2004/5/19	3391
2004/5/20	3348
2004/5/21	3336
2004/5/24	3331
2004/5/25	3327
2004/5/26	3308
2004/5/27	3288
2004/5/28	3286
2004/6/1	3282
2004/6/2	3266
2004/6/3	3239
2004/6/4	3185
2004/6/7	3134
2004/6/8	3067
2004/6/9	3006
2004/6/10	2939
2004/6/11	2887
2004/6/14	2849
2004/6/15	2810
2004/6/16	2762
2004/6/17	2718
2004/6/18	2667
2004/6/21	2634
2004/6/22	2622
2004/6/23	2632
2004/6/24	2682
2004/6/25	2742
2004/6/28	2812
2004/6/29	2895
2004/6/30	3005
2004/7/1	3115
2004/7/2	3207
2004/7/5	3287
2004/7/6	3400
2004/7/7	3545
2004/7/8	3716
2004/7/9	3902
2004/7/12	4025
2004/7/13	4086
2004/7/14	4068
2004/7/15	4021
2004/7/16	3971
2004/7/19	3930
2004/7/20	3888
2004/7/21	3841
2004/7/22	3800
2004/7/23	3799
2004/7/26	3814
2004/7/27	3832
2004/7/28	3877
2004/7/29	3953
2004/7/30	4048
2004/8/1	4186
2004/8/2	4100
2004/8/3	4177
2004/8/4	4205
2004/8/5	4180
2004/8/6	4129
2004/8/9	4100
2004/8/10	4088
2004/8/11	4098
2004/8/12	4120
2004/8/13	4148
2004/8/16	4161
2004/8/17	4180
2004/8/18	4188
2004/8/19	4193
2004/8/20	4195
2004/8/23	4206
2004/8/24	4213
2004/8/25	4224
2004/8/26	4233
2004/8/27	4225
2004/8/31	4186
2004/9/1	4134
2004/9/2	4077
2004/9/3	4040
2004/9/6	4014
2004/9/7	4018
2004/9/8	4056
2004/9/9	4109
2004/9/10	4163
2004/9/13	4192
2004/9/14	4205
2004/9/15	4208
2004/9/16	4214
2004/9/17	4220
2004/9/20	4233
2004/9/21	4229
2004/9/22	4222
2004/9/23	4180
2004/9/24	4149
2004/9/27	4123
2004/9/28	4106
2004/9/29	4100
2004/9/30	4105
2004/10/1	4112
2004/10/4	4130
2004/10/5	4157
2004/10/6	4190
2004/10/7	4254
2004/10/8	4313
2004/10/11	4354
2004/10/12	4408
2004/10/13	4473
2004/10/14	4522
2004/10/15	4572
2004/10/18	4602
2004/10/19	4625
2004/10/20	4663
2004/10/21	4727
2004/10/22	4786
2004/10/25	4828
2004/10/26	4877
2004/10/27	4901
2004/10/28	4912
2004/10/29	4922
2004/11/1	4928
2004/11/2	4937
2004/11/3	4950
2004/11/4	4994
2004/11/5	5027
2004/11/8	5040
2004/11/9	5060
2004/11/10	5082
2004/11/11	5107
2004/11/12	5125
2004/11/15	5152
2004/11/16	5191
2004/11/17	5264
2004/11/18	5335
2004/11/19	5393
2004/11/22	5442
2004/11/23	5514
2004/11/24	5626
2004/11/25	5734
2004/11/26	5870
2004/11/29	5974
2004/11/30	6051
2004/12/1	6092
2004/12/2	6134
2004/12/3	6172
2004/12/6	6208
2004/12/7	6200
2004/12/8	6136
2004/12/9	6013
2004/12/10	5877
2004/12/13	5747
2004/12/14	5551
2004/12/15	5363
2004/12/16	5176
2004/12/17	5003
2004/12/20	4899
2004/12/21	4812
2004/12/22	4719
2004/12/23	4639
2004/12/24	4598
2005/1/1	4488
2005/1/4	4456
2005/1/5	4395
2005/1/6	4405
2005/1/7	4485
2005/1/10	4627
2005/1/11	4726
2005/1/12	4776
2005/1/13	4774
2005/1/14	4721
2005/1/17	4668
2005/1/18	4591
2005/1/19	4471
2005/1/20	4358
2005/1/21	4301
2005/1/24	4292
2005/1/25	4307
2005/1/26	4340
2005/1/27	4396
2005/1/28	4461
2005/1/31	4488
2005/2/1	4470
2005/2/2	4408
2005/2/3	4313
2005/2/4	4246
2005/2/7	4192
2005/2/8	4175
2005/2/9	4223
2005/2/10	4320
2005/2/11	4378
2005/2/14	4446
2005/2/15	4511
2005/2/16	4593
2005/2/17	4685
2005/2/18	4763
2005/2/21	4833
2005/2/22	4878
2005/2/23	4880
2005/2/24	4834
2005/2/25	4771
2005/2/28	4726
2005/3/1	4663
2005/3/2	4619
2005/3/3	4619
2005/3/4	4652
2005/3/7	4700
2005/3/8	4745
2005/3/9	4781
2005/3/10	4791
2005/3/11	4768
2005/3/14	4741
2005/3/15	4685
2005/3/16	4596
2005/3/17	4575
2005/3/18	4625
2005/3/21	4665
2005/3/22	4679
2005/3/23	4685
2005/3/24	4685
2005/3/29	4672
2005/3/30	4653
2005/3/31	4637
2005/4/1	4627
2005/4/4	4631
2005/4/5	4649
2005/4/6	4660
2005/4/7	4676
2005/4/8	4699
2005/4/11	4721
2005/4/12	4753
2005/4/13	4804
2005/4/14	4824
2005/4/15	4835
2005/4/18	4810
2005/4/19	4735
2005/4/20	4620
2005/4/21	4504
2005/4/22	4381
2005/4/25	4284
2005/4/26	4172
2005/4/27	4026
2005/4/28	3921
2005/4/29	3850
2005/5/1	3219
2005/5/3	3815
2005/5/4	3835
2005/5/5	3898
2005/5/6	3969
2005/5/9	4024
2005/5/10	4016
2005/5/11	3931
2005/5/12	3832
2005/5/13	3770
2005/5/16	3737
2005/5/17	3695
2005/5/18	3637
2005/5/19	3559
2005/5/20	3523
2005/5/23	3496
2005/5/24	3430
2005/5/25	3366
2005/5/26	3317
2005/5/27	3279
2005/5/31	3219
2005/6/1	3180
2005/6/2	3125
2005/6/3	3093
2005/6/6	3041
2005/6/7	2995
2005/6/8	2931
2005/6/9	2889
2005/6/10	2821
2005/6/13	2762
2005/6/14	2705
2005/6/15	2636
2005/6/16	2586
2005/6/17	2543
2005/6/20	2518
2005/6/21	2510
2005/6/22	2548
2005/6/23	2593
2005/6/24	2617
2005/6/27	2621
2005/6/28	2606
2005/6/29	2573
2005/6/30	2521
2005/7/1	2486
2005/7/4	2461
2005/7/5	2434
2005/7/6	2402
2005/7/7	2384
2005/7/8	2365
2005/7/11	2354
2005/7/12	2345
2005/7/13	2338
2005/7/14	2320
2005/7/15	2307
2005/7/18	2285
2005/7/19	2247
2005/7/20	2201
2005/7/21	2133
2005/7/22	2054
2005/7/25	2004
2005/7/26	1951
2005/7/27	1896
2005/7/28	1851
2005/7/29	1804
2005/8/1	1769
2005/8/2	1749
2005/8/3	1747
2005/8/4	1769
2005/8/5	1819
2005/8/8	1868
2005/8/9	1907
2005/8/10	1959
2005/8/11	1960
2005/8/12	2125
2005/8/15	2169
2005/8/16	2215
2005/8/17	2286
2005/8/18	2372
2005/8/19	2478
2005/8/22	2567
2005/8/23	2612
2005/8/24	2634
2005/8/25	2631
2005/8/26	2625
2005/8/30	2608
2005/8/31	2592
2005/9/1	2548
2005/9/2	2479
2005/9/5	2424
2005/9/6	2418
2005/9/7	2480
2005/9/8	2561
2005/9/9	2626
2005/9/12	2701
2005/9/13	2766
2005/9/14	2819
2005/9/15	2885
2005/9/16	2949
2005/9/19	2977
2005/9/20	3011
2005/9/21	3048
2005/9/22	3073
2005/9/23	3069
2005/9/26	3058
2005/9/27	3011
2005/9/28	2953
2005/9/29	2907
2005/9/30	2907
2005/10/1	3113
2005/10/3	2944
2005/10/4	2981
2005/10/5	3019
2005/10/6	3062
2005/10/7	3098
2005/10/10	3137
2005/10/11	3202
2005/10/12	3273
2005/10/13	3337
2005/10/14	3370
2005/10/17	3361
2005/10/18	3305
2005/10/19	3227
2005/10/20	3162
2005/10/21	3130
2005/10/24	3116
2005/10/25	3125
2005/10/26	3139
2005/10/27	3149
2005/10/28	3140
2005/10/31	3113
2005/11/1	3081
2005/11/2	3030
2005/11/3	2988
2005/11/4	2967
2005/11/7	2945
2005/11/8	2935
2005/11/9	2946
2005/11/10	3004
2005/11/11	3033
2005/11/14	3048
2005/11/15	3029
2005/11/16	2991
2005/11/17	2935
2005/11/18	2898
2005/11/21	2869
2005/11/22	2837
2005/11/23	2810
2005/11/24	2786
2005/11/25	2757
2005/11/28	2739
2005/11/29	2743
2005/11/30	2770
2005/12/1	2772
2005/12/2	2767
2005/12/5	2764
2005/12/6	2746
2005/12/7	2693
2005/12/8	2650
2005/12/9	2639
2005/12/12	2624
2005/12/13	2613
2005/12/14	2582
2005/12/15	2566
2005/12/16	2536
2005/12/19	2510
2005/12/20	2475
2005/12/21	2439
2005/12/22	2417
2005/12/23	2407
2006/1/1	2081
2006/1/3	2438
2006/1/4	2468
2006/1/5	2495
2006/1/6	2497
2006/1/9	2493
2006/1/10	2470
2006/1/11	2428
2006/1/12	2382
2006/1/13	2341
2006/1/16	2307
2006/1/17	2263
2006/1/18	2214
2006/1/19	2169
2006/1/20	2121
2006/1/23	2084
2006/1/24	2050
2006/1/25	2033
2006/1/26	2037
2006/1/27	2057
2006/1/30	2069
2006/1/31	2081
2006/2/1	2087
2006/2/2	2115
2006/2/3	2145
2006/2/6	2167
2006/2/7	2192
2006/2/8	2223
2006/2/9	2256
2006/2/10	2297
2006/2/13	2328
2006/2/14	2389
2006/2/15	2484
2006/2/16	2621
2006/2/17	2740
2006/2/20	2798
2006/2/21	2792
2006/2/22	2668
2006/2/23	2626
2006/2/24	2622
2006/2/27	2644
2006/2/28	2680
2006/3/1	2708
2006/3/2	2698
2006/3/3	2682
2006/3/6	2674
2006/3/7	2667
2006/3/8	2682
2006/3/9	2702
2006/3/10	2704
2006/3/13	2697
2006/3/14	2666
2006/3/15	2605
2006/3/16	2537
2006/3/17	2502
2006/3/20	2493
2006/3/21	2511
2006/3/22	2526
2006/3/23	2550
2006/3/24	2565
2006/3/27	2569
2006/3/28	2533
2006/3/29	2510
2006/3/30	2496
2006/3/31	2496
2006/4/1	2368
2006/4/3	2508
2006/4/4	2513
2006/4/5	2508
2006/4/6	2504
2006/4/7	2514
2006/4/9	2514
2006/4/10	2516
2006/4/11	2515
2006/4/12	2504
2006/4/13	2503
2006/4/17	2503
2006/4/18	2495
2006/4/19	2479
2006/4/20	2451
2006/4/21	2434
2006/4/24	2421
2006/4/25	2397
2006/4/26	2378
2006/4/27	2370
2006/4/28	2368
2006/5/1	2436
2006/5/2	2364
2006/5/3	2365
2006/5/4	2372
2006/5/5	2383
2006/5/8	2399
2006/5/9	2414
2006/5/10	2440
2006/5/11	2472
2006/5/12	2491
2006/5/15	2501
2006/5/16	2502
2006/5/17	2492
2006/5/18	2482
2006/5/19	2479
2006/5/22	2476
2006/5/23	2468
2006/5/24	2453
2006/5/25	2442
2006/5/26	2432
2006/5/30	2416
2006/5/31	2436
2006/6/1	2478
2006/6/2	2514
2006/6/5	2551
2006/6/6	2580
2006/6/7	2599
2006/6/8	2631
2006/6/9	2653
2006/6/12	2672
2006/6/13	2699
2006/6/14	2715
2006/6/15	2723
2006/6/16	2725
2006/6/19	2728
2006/6/20	2729
2006/6/21	2739
2006/6/22	2774
2006/6/23	2808
2006/6/26	2829
2006/6/27	2862
2006/6/28	2898
2006/6/29	2935
2006/6/30	2964
2006/7/1	3285
2006/7/3	2983
2006/7/4	2965
2006/7/5	2926
2006/7/6	2894
2006/7/7	2870
2006/7/10	2864
2006/7/11	2849
2006/7/12	2865
2006/7/13	2905
2006/7/14	2968
2006/7/17	3004
2006/7/18	3053
2006/7/19	3116
2006/7/20	3162
2006/7/21	3191
2006/7/24	3202
2006/7/25	3221
2006/7/26	3227
2006/7/27	3236
2006/7/28	3260
2006/7/31	3285
2006/8/1	3337
2006/8/2	3450
2006/8/3	3560
2006/8/4	3617
2006/8/7	3654
2006/8/8	3679
2006/8/9	3678
2006/8/10	3681
2006/8/11	3714
2006/8/14	3755
2006/8/15	3824
2006/8/16	3841
2006/8/17	3812
2006/8/18	3755
2006/8/21	3720
2006/8/22	3672
2006/8/23	3633
2006/8/24	3644
2006/8/25	3690
2006/8/29	3750
2006/8/30	3795
2006/8/31	3847
2006/9/1	3875
2006/9/4	3882
2006/9/5	3882
2006/9/6	3877
2006/9/7	3888
2006/9/8	3914
2006/9/11	3948
2006/9/12	4010
2006/9/13	4129
2006/9/14	4207
2006/9/15	4258
2006/9/18	4279
2006/9/19	4275
2006/9/20	4244
2006/9/21	4200
2006/9/22	4136
2006/9/24	4136
2006/9/25	4069
2006/9/26	3979
2006/9/27	3915
2006/9/28	3911
2006/9/29	3944
2006/10/1	4037
2006/10/2	3956
2006/10/3	3960
2006/10/4	3941
2006/10/5	3931
2006/10/6	3964
2006/10/9	4015
2006/10/10	4042
2006/10/11	4070
2006/10/12	4126
2006/10/13	4169
2006/10/16	4182
2006/10/17	4159
2006/10/18	4109
2006/10/19	4053
2006/10/20	4017
2006/10/23	3996
2006/10/24	3978
2006/10/25	3960
2006/10/26	3955
2006/10/27	3982
2006/10/30	4006
2006/10/31	4037
2006/11/1	4100
2006/11/2	4146
2006/11/3	4188
2006/11/6	4214
2006/11/7	4242
2006/11/8	4256
2006/11/9	4245
2006/11/10	4210
2006/11/13	4180
2006/11/14	4153
2006/11/15	4134
2006/11/16	4121
2006/11/17	4129
2006/11/20	4137
2006/11/21	4138
2006/11/22	4144
2006/11/23	4163
2006/11/24	4185
2006/11/27	4208
2006/11/28	4255
2006/11/29	4298
2006/11/30	4336
2006/12/1	4369
2006/12/4	4400
2006/12/5	4407
2006/12/6	4367
2006/12/7	4323
2006/12/8	4294
2006/12/11	4275
2006/12/12	4270
2006/12/13	4294
2006/12/14	4307
2006/12/15	4318
2006/12/18	4324
2006/12/19	4330
2006/12/20	4336
2006/12/21	4362
2006/12/22	4397
2007/1/1	4225
2007/1/2	4421
2007/1/3	4452
2007/1/4	4494
2007/1/5	4539
2007/1/8	4579
2007/1/9	4617
2007/1/10	4640
2007/1/11	4647
2007/1/12	4642
2007/1/15	4629
2007/1/16	4555
2007/1/17	4481
2007/1/18	4411
2007/1/19	4362
2007/1/22	4340
2007/1/23	4360
2007/1/24	4381
2007/1/25	4385
2007/1/26	4367
2007/1/29	4343
2007/1/30	4287
2007/1/31	4225
2007/2/1	4219
2007/2/2	4243
2007/2/5	4265
2007/2/6	4291
2007/2/7	4313
2007/2/8	4323
2007/2/9	4328
2007/2/12	4348
2007/2/13	4360
2007/2/14	4366
[truncated: 3,607 more rows]
